# Supplementary material for: Power and sample size calculations for testing the ratio of reproductive values in phylogenetic samples
Source: Am J Epidemiol. 2024 Oct 10;194(8):2367–75. doi: 10.1093/aje/kwae378 (PMC12342956; doi:10.1093/aje/kwae378)
Supplement: Web_Material_kwae378 [file web_material_kwae378.zip]

Archive with 1 entries (1 files):
- appendix.pdf
